# Supplementary material for: Establishment of a lethal mouse model of emerging tick-borne orthonairovirus infections
Source: PLoS Pathog. 2024 Mar 19;20(3):e1012101. doi: 10.1371/journal.ppat.1012101 (PMC10980201; doi:10.1371/journal.ppat.1012101)
Supplement: S1 Data — All data used to build the graphs are available in this file. (XLSX) [file ppat.1012101.s012.xlsx]

## Sheet: Fig. 1A
Body Weight (g)																				Body Weight (%)
											dpi																				dpi
Mice strain	Sex	Age	Treatment	0	1	2	3	4	5	6	7	8	9	10	11	12	13	14		Mice strain	Sex	Age	Treatment	0	1	2	3	4	5	6	7	8	9	10	11	12	13	14
BALB/c	female	5 w	mock	16.6	17.1	17.6	18.2	18.5	17.9	17.5	17.7	18	17.8	18.2	18.4	18.9	18.9	19.1		BALB/c	female	5 w	mock	100	103.012	106.024	109.639	111.446	107.831	105.422	106.627	108.434	107.229	109.639	110.843	113.855	113.855	115.06
BALB/c	female	5 w	mock	16	16.5	17	17.6	17.8	17.9	18.2	18.4	18.3	18.5	18.7	18.8	18.8	18.9	19		BALB/c	female	5 w	mock	100	103.125	106.25	110	111.25	111.875	113.75	115	114.375	115.625	116.875	117.5	117.5	118.125	118.75
BALB/c	female	5 w	mock	15.8	16.2	16.4	16.9	17.4	16.8	16.7	17	17.1	16.9	17.2	17.3	17.4	17.6	17.8		BALB/c	female	5 w	mock	100	102.532	103.797	106.962	110.127	106.329	105.696	107.595	108.228	106.962	108.861	109.494	110.127	111.392	112.658
BALB/c	female	5 w	mock	16.7	16.8	17.1	17.9	18.1	17.5	17.3	17.8	17.7	17.9	18.1	18.3	18	18.2	18.3		BALB/c	female	5 w	mock	100	100.599	102.395	107.186	108.383	104.79	103.593	106.587	105.988	107.186	108.383	109.581	107.784	108.982	109.581
BALB/c	female	5 w	YEZV	17.2	17.4	17.7	17.8	18.1	17.7	18.3	18.3	18.6	18.5	18.7	19.2	19.6	19.7	20		BALB/c	female	5 w	YEZV	100	101.163	102.907	103.488	105.233	102.907	106.395	106.395	108.14	107.558	108.721	111.628	113.953	114.535	116.279
BALB/c	female	5 w	YEZV	15.9	16	16.4	16.4	16.4	16.1	16.8	16.9	16.8	17	17.3	17.2	17	17.3	17.4		BALB/c	female	5 w	YEZV	100	100.629	103.145	103.145	103.145	101.258	105.66	106.289	105.66	106.918	108.805	108.176	106.918	108.805	109.434
BALB/c	female	5 w	YEZV	15.8	15.8	16.1	16.1	16.5	16.5	16.4	16.7	16.8	17.2	17	17.4	17.5	17.5	17.8		BALB/c	female	5 w	YEZV	100	100	101.899	101.899	104.43	104.43	103.797	105.696	106.329	108.861	107.595	110.127	110.759	110.759	112.658
BALB/c	female	5 w	YEZV	16.5	16.4	16.5	16.5	17.3	17.2	17.6	17.4	17.5	17.5	17.6	17.9	18.2	18.4	18.6		BALB/c	female	5 w	YEZV	100	99.3939	100	100	104.848	104.242	106.667	105.455	106.061	106.061	106.667	108.485	110.303	111.515	112.727
BALB/c	female	5 w	YEZV	16.3	16.3	17	17	17.2	16.8	16.9	17.3	17.5	17.7	17.6	17.9	18.3	18.4	18.7		BALB/c	female	5 w	YEZV	100	100	104.294	104.294	105.521	103.067	103.681	106.135	107.362	108.589	107.975	109.816	112.27	112.883	114.724
C57BL/6	female	5 w	mock	15.2	14.8	15.1	15.6	16.4	15.8	16.1	16.3	16.5	16.4	16.5	16.4	16.6	16.5	16.6		C57BL/6	female	5 w	mock	100	97.3684	99.3421	102.632	107.895	103.947	105.921	107.237	108.553	107.895	108.553	107.895	109.211	108.553	109.211
C57BL/6	female	5 w	mock	15.7	15.7	17.1	17.6	17.6	17.3	17.4	17.5	17.6	17.6	17.7	17.9	17.8	17.9	18.1		C57BL/6	female	5 w	mock	100	100	108.917	112.102	112.102	110.191	110.828	111.465	112.102	112.102	112.739	114.013	113.376	114.013	115.287
C57BL/6	female	5 w	mock	15.9	16.7	16.4	16.6	16.8	16.7	16.6	16.7	16.9	17.4	17.7	17.6	17.7	17.9	17.9		C57BL/6	female	5 w	mock	100	105.031	103.145	104.403	105.66	105.031	104.403	105.031	106.289	109.434	111.321	110.692	111.321	112.579	112.579
C57BL/6	female	5 w	mock	14.6	14.8	15.6	16.3	16.3	16.3	16.2	16.4	16.2	16.3	16.5	16.6	16.4	16.6	16.6		C57BL/6	female	5 w	mock	100	101.37	106.849	111.644	111.644	111.644	110.959	112.329	110.959	111.644	113.014	113.699	112.329	113.699	113.699
C57BL/6	female	5 w	YEZV	14.5	14	15.2	15.8	16.5	16.3	17	16.8	17	17.2	17.3	17.3	17.4	17.3	17.3		C57BL/6	female	5 w	YEZV	100	96.5517	104.828	108.966	113.793	112.414	117.241	115.862	117.241	118.621	119.31	119.31	120	119.31	119.31
C57BL/6	female	5 w	YEZV	14.8	14.5	16	16.8	17.1	17.3	17.4	17.6	17.6	17.8	18	18.2	18.4	18.5	18.6		C57BL/6	female	5 w	YEZV	100	97.973	108.108	113.514	115.541	116.892	117.568	118.919	118.919	120.27	121.622	122.973	124.324	125	125.676
C57BL/6	female	5 w	YEZV	16.1	15.8	16.2	17.7	18	17.5	17.1	17.5	17.7	17.9	18.3	18.4	18.6	18.7	18.9		C57BL/6	female	5 w	YEZV	100	98.1366	100.621	109.938	111.801	108.696	106.211	108.696	109.938	111.18	113.665	114.286	115.528	116.149	117.391
C57BL/6	female	5 w	YEZV	15.8	15.4	16.1	16.7	17.4	17.2	17.7	17.6	17.5	17.6	17.7	17.8	17.7	17.7	17.7		C57BL/6	female	5 w	YEZV	100	97.4684	101.899	105.696	110.127	108.861	112.025	111.392	110.759	111.392	112.025	112.658	112.025	112.025	112.025
C57BL/6	female	5 w	YEZV	15.9	15.6	16.5	16.8	17.4	17.2	17.2	17.3	17.4	17.3	17.4	17.6	17.5	17.6	17.6		C57BL/6	female	5 w	YEZV	100	98.1132	103.774	105.66	109.434	108.176	108.176	108.805	109.434	108.805	109.434	110.692	110.063	110.692	110.692
AG129	male	5 w	mock	16.5	17.1	17.4	18.2	18.9	19.8	19.7	19.8	19.9	20.2	20.6	21.2	21.7	21.8	21.9		AG129	male	5 w	mock	100	103.636	105.455	110.303	114.545	120	119.394	120	120.606	122.424	124.848	128.485	131.515	132.121	132.727
AG129	male	5 w	mock	17.5	19	19.2	19.7	20.3	21.3	21.1	21.1	21	21.2	21.4	21.8	22.1	22.1	22.3		AG129	male	5 w	mock	100	108.571	109.714	112.571	116	121.714	120.571	120.571	120	121.143	122.286	124.571	126.286	126.286	127.429
AG129	female	5 w	mock	16.3	17	17.2	17.5	18.2	18.2	18.1	18.2	18.3	18.5	18.5	18.7	18.7	18.9	18.8		AG129	female	5 w	mock	100	104.294	105.521	107.362	111.656	111.656	111.043	111.656	112.27	113.497	113.497	114.724	114.724	115.951	115.337
AG129	male	5 w	YEZV	18.3	18.8	19.1	18	17.5	17.3	dead										AG129	male	5 w	YEZV	100	102.732	104.372	98.3607	95.6284	94.5355	dead
AG129	male	5 w	YEZV	16.1	17	17.1	16.1	15.3	dead											AG129	male	5 w	YEZV	100	105.59	106.211	100	95.0311	dead
AG129	male	5 w	YEZV	19.1	19.4	19.4	18.2	17.8	17.3	dead										AG129	male	5 w	YEZV	100	101.571	101.571	95.288	93.1937	90.5759	dead
AG129	male	5 w	YEZV	17.1	18	18.3	16.6	16.7	16.5	dead										AG129	male	5 w	YEZV	100	105.263	107.018	97.076	97.6608	96.4912	dead
AG129	female	5 w	YEZV	16.5	16.6	16.7	16	16	dead											AG129	female	5 w	YEZV	100	100.606	101.212	96.9697	96.9697	dead
AG129	female	5 w	YEZV	16.6	16.6	16.3	15.3	15	14.8	dead										AG129	female	5 w	YEZV	100	100	98.1928	92.1687	90.3614	89.1566	dead
AG129	female	5 w	YEZV	14.5	14.8	14.7	13.9	13.9	13.6	dead										AG129	female	5 w	YEZV	100	102.069	101.379	95.8621	95.8621	93.7931	dead

## Sheet: Fig. 1B
Body Weight (g)																				Body Weight (%)
												dpi																					dpi
Mice strain	Sex	Age	Viral Titer (FFU)	Route	0	1	2	3	4	5	6	7	8	9	10	11	12	13	14		Mice strain	Sex	Age	Viral Titer (FFU)	Route	0	1	2	3	4	5	6	7	8	9	10	11	12	13	14
AG129	male	5 w	10000	i.p.	18.3	18.8	19.1	18	17.5	17.3	dead										AG129	male	5 w	10000	i.p.	100	102.732	104.372	98.3607	95.6284	94.5355	dead
AG129	male	5 w	10000	i.p.	16.1	17	17.1	16.1	15.3	dead											AG129	male	5 w	10000	i.p.	100	105.59	106.211	100	95.0311	dead
AG129	male	5 w	10000	i.p.	19.1	19.4	19.4	18.2	17.8	17.3	dead										AG129	male	5 w	10000	i.p.	100	101.571	101.571	95.288	93.1937	90.5759	dead
AG129	male	5 w	10000	i.p.	17.1	18	18.3	16.6	16.7	16.5	dead										AG129	male	5 w	10000	i.p.	100	105.263	107.018	97.076	97.6608	96.4912	dead
AG129	female	5 w	10000	i.p.	16.5	16.6	16.7	16	16	dead											AG129	female	5 w	10000	i.p.	100	100.606	101.212	96.9697	96.9697	dead
AG129	female	5 w	10000	i.p.	16.6	16.6	16.3	15.3	15	14.8	dead										AG129	female	5 w	10000	i.p.	100	100	98.1928	92.1687	90.3614	89.6426	dead
AG129	female	5 w	10000	i.p.	14.5	14.8	14.7	13.9	13.9	13.6	dead										AG129	female	5 w	10000	i.p.	100	102.069	101.379	95.8621	95.8621	93.7931	dead
AG129	male	5 w	1000	i.p.	19.5	19.65	20.93	19.99	19.1	19.21	16.95	16.63	dead								AG129	male	5 w	1000	i.p.	100	100.769	107.333	102.513	97.9487	98.5128	86.9231	85.2821	dead
AG129	male	5 w	1000	i.p.	20.27	21.22	20.93	20.95	20.15	20.97	19.12	dead									AG129	male	5 w	1000	i.p.	100	104.687	103.256	103.355	99.408	103.453	94.3266	dead
AG129	male	5 w	1000	i.p.	21.72	21.53	22.55	21.54	20.42	20.91	19.28	18	dead								AG129	male	5 w	1000	i.p.	100	99.1252	103.821	99.1713	94.0147	96.2707	88.7661	82.8729	dead
AG129	male	5 w	1000	i.p.	16.51	17.09	17.1	16.88	16.1	16.12	15.29	dead									AG129	male	5 w	1000	i.p.	100	103.513	103.574	102.241	97.5167	97.6378	92.6105	dead
AG129	female	5 w	1000	i.p.	17.04	16.43	15.97	15.89	15.15	14	13.84	dead									AG129	female	5 w	1000	i.p.	100	96.4202	93.7207	93.2512	88.9085	82.1596	81.2207	dead
AG129	female	5 w	1000	i.p.	18.08	17.66	18.33	17.34	16.79	17.03	16.2	dead									AG129	female	5 w	1000	i.p.	100	97.677	101.383	95.9071	92.865	94.1925	89.6018	dead
AG129	female	5 w	1000	i.p.	17.9	17.96	17.52	17.22	16.24	15.52	14.79	dead									AG129	female	5 w	1000	i.p.	100	100.335	97.8771	96.2011	90.7263	86.7039	82.6257	dead
AG129	male	5 w	100	i.p.	19.54	18.96	19.21	19.79	20.75	20.71	20.64	20.1	19.6	18.9	17.21	14.8	15	15.04	15.08		AG129	male	5 w	100	i.p.	100	97.0317	98.3112	101.279	106.192	105.988	105.629	102.866	100.307	96.7247	88.0757	75.7421	76.7656	76.9703	77.175
AG129	male	5 w	100	i.p.	19	18.79	19.22	19.95	18.1	17.83	17.21	dead									AG129	male	5 w	100	i.p.	100	98.8947	101.158	105	95.2632	93.8421	90.5789	dead
AG129	male	5 w	100	i.p.	20.69	20.07	20.84	21.25	19.47	20.8	19.44	18.09	dead								AG129	male	5 w	100	i.p.	100	97.0034	100.725	102.707	94.1034	100.532	93.9584	87.4335	dead
AG129	female	5 w	100	i.p.	15.09	15.15	15.1	15.47	15.73	15.84	15.28	14.77	14.2	13.7	12.09	dead					AG129	female	5 w	100	i.p.	100	100.398	100.066	102.518	104.241	104.97	101.259	97.8794	94.1021	90.7886	80.1193	dead
AG129	female	5 w	100	i.p.	16.27	15.53	16.06	16.23	14.89	14.6	14.41	14.25	dead								AG129	female	5 w	100	i.p.	100	95.4518	98.7093	99.7541	91.5181	89.7357	88.5679	87.5845	dead
AG129	female	5 w	100	i.p.	15.74	15.49	15.76	16.14	15.31	15.09	dead										AG129	female	5 w	100	i.p.	100	98.4117	100.127	102.541	97.2681	95.8704	dead
AG129	male	5 w	10	i.p.	22.06	22.03	22.6	21.71	19.8	19.75	19.2	19.08	dead								AG129	male	5 w	10	i.p.	100	99.864	102.448	98.4134	89.7552	89.5286	87.0354	86.4914	dead
AG129	male	5 w	10	i.p.	23.03	23.12	23.26	22.98	21.66	21.37	20.61	19.29	17.75	17.85	18.11	18.85	20.14	21.15	21.34		AG129	male	5 w	10	i.p.	100	100.391	100.999	99.7829	94.0512	92.792	89.492	83.7603	77.0734	77.5076	78.6366	81.8498	87.4512	91.8367	92.6617
AG129	male	5 w	10	i.p.	22.73	23.42	24.04	23.81	22.28	22.06	21.86	21.02	19.13	18.1	17.87	18.03	19.27	19.45	19.2		AG129	male	5 w	10	i.p.	100	103.036	105.763	104.751	98.0202	97.0524	96.1725	92.4769	84.1619	79.6304	78.6186	79.3225	84.7778	85.5697	84.4699
AG129	male	5 w	10	i.p.	17.89	18.07	17.9	17.91	16.03	15.67	15.55	14.89	dead								AG129	male	5 w	10	i.p.	100	101.006	100.056	100.112	89.6031	87.5908	86.9201	83.2309	dead
AG129	female	5 w	10	i.p.	17.88	17.86	19.01	19	18.43	17.14	16.22	17.41	17.14	16.26	14.2	13.55	dead				AG129	female	5 w	10	i.p.	100	99.8881	106.32	106.264	103.076	95.8613	90.7159	97.3714	95.8613	90.9396	79.4183	75.783	dead
AG129	female	5 w	10	i.p.	18.32	17.96	18.71	17.95	16.51	16.93	16.47	15.73	dead								AG129	female	5 w	10	i.p.	100	98.0349	102.129	97.9803	90.1201	92.4127	89.9017	85.8624	dead
AG129	female	5 w	10	i.p.	15.24	15	15.95	15.01	13.9	13.92	13.23	12.94	dead								AG129	female	5 w	10	i.p.	100	98.4252	104.659	98.4908	91.2073	91.3386	86.811	84.9081	dead
AG129	male	5 w	1	i.p.	17.56	17.76	18.04	18.74	17.1	19.7	19.35	19.84	19.37	17.49	17.52	17.75	16.31	14.56	14.82		AG129	male	5 w	1	i.p.	100	101.139	102.733	106.72	97.3804	112.187	110.194	112.984	110.308	99.6014	99.7722	101.082	92.8815	82.9157	84.3964
AG129	male	5 w	1	i.p.	15.31	15.31	16.21	16.53	15.54	15.21	15.5	14.69	dead								AG129	male	5 w	1	i.p.	100	100	105.879	107.969	101.502	99.3468	101.241	95.9504	dead
AG129	male	5 w	1	i.p.	16.31	16.75	16.73	17.63	17.62	16.43	15.73	15.32	15.38	13.45	dead						AG129	male	5 w	1	i.p.	100	102.698	102.575	108.093	108.032	100.736	96.4439	93.9301	94.298	82.4647	dead
AG129	male	5 w	1	i.p.	13	13.3	14.22	15.26	14.1	13.94	13.88	13.12	12.54	dead							AG129	male	5 w	1	i.p.	100	102.308	109.385	117.385	108.462	107.231	106.769	100.923	96.4615	dead
AG129	female	5 w	1	i.p.	15.67	15.52	15.52	16.12	16.11	16.64	15.88	16.03	15.89	14.87	14.96	15.24	14.75	13.13	13.7		AG129	female	5 w	1	i.p.	100	99.0428	99.0428	102.872	102.808	106.19	101.34	102.297	101.404	94.8947	95.469	97.2559	94.1289	83.7907	87.4282
AG129	female	5 w	1	i.p.	14.67	14.36	14.25	15.27	14.4	13.91	13.37	13.25	12.05	dead							AG129	female	5 w	1	i.p.	100	97.8868	97.137	104.09	98.1595	94.8194	91.1384	90.3204	82.1404	dead
AG129	female	5 w	1	i.p.	14.48	14.67	14.44	16.12	14.75	13.79	13.79	13.16	12.53	dead							AG129	female	5 w	1	i.p.	100	101.312	99.7238	111.326	101.865	95.2348	95.2348	90.884	86.5331	dead

## Sheet: Fig. 1C
Blood biochemistry tests
			Mock (4 day)						YEZV (2dpi)						YEZV (4 dpi)					YEZV (6 dpi)
Mice ID	Mock-1	Mock-2	Mock-3	Mock-4	Mock-5		2 dpi-1	2 dpi-2	2 dpi-3	2 dpi-4	2 dpi-5		4 dpi-1	4 dpi-2	4 dpi-3	4 dpi-4	4dpi-5		6 dpi-1	6 dpi-2	6 dpi-3
BUN (mg/dl)	22	23	24	21	27			26		27	30		20	14	14	38	24		60	15	35
CRE (mg/dl)	0.2	<0.2	0.5	<0.2	0.2			<0.2		0.3	0.8		<0.2	<0.2	<0.2	<0.2	0.1		0.3	<0.2	0.2
ALT (U/L)	27	25	38	26	24			642		2153	2428		328	185	371	157	195		758	1113	2368
ALP (U/L)	149	153	127	126	118			72		117	100		196	56	103	65	69		183	202	245
AST (U/L)	92	92	91	97	121			891		2588	2608		1340	471	440	378	238		819	1963	1637
TBIL (mg/dl)	0.2	0.2	0.3	0.2	0.2			0.2		0.2	0.4		0.6	0.2	0.2	0.2	0.1		2.5	1.2	1.6
GLU (mg/dl)	195	178	200	230	209			14		13	26		70	52	36	83	60		22	37	25
Ca (mg/dl)	9.2	10.1	10.1	10.1	10.1			10.6		10.2	10.8		9.6	6.4	7.7	9.7	9.8		8.5	8.7	9.8
TP (g/dl)	4.5	4.4	4.4	4.4	4.4			4.9		5.2	5.4		3.2	2.2	3.2	3.6	3.5		2.9	3	3.4
ALB (g/dl)	4.2	4	3.5	3.8	3.8			4.1		3.4	4.2		1.8	1.6	2.2	2.7	3.5		1.7	2.7	2
GLOB (g/dl)	0.3	0.4	0.9	0.6	0.6			0		1.8	1.2		0	0.6	1	0.9	0		1.1	0.4	1.3
Na (mEq/l)	142	144	146	141	145			144		149	-		-	<110	<110	152	143		129	151	150
K (mEq/l)		>8.5	>12	13	11.2			11.9		13.4	17.8		9.4	-	5.3	11.3	11.4		7	10.2	8.9
Cl (mEq/l)	107	105	102	104	105			107		107	-		-	<75	<80	111	100		124	108	113
TCO2 (mEq/l)	11	12	19	12	10			7		14	-		10	6	<5	9	9		10	17	19

## Sheet: Fig. 1D
Viral titer
			YEZV (2dpi)						YEZV (4 dpi)					YEZV (6 dpi)
Mice ID	2 dpi-1	2 dpi-2	2 dpi-3	2 dpi-4	2 dpi-5		4 dpi-1	4 dpi-2	4 dpi-3	4 dpi-4	4dpi-5		6 dpi-1	6 dpi-2	6 dpi-3
Serum (FFU/μL)	14400	15600	18.8	1800	250000		0.4	5.6	0.8	1.6	2		0.8	3.2	7.2

## Sheet: Fig. 1E
RNA copies
			YEZV (2dpi)						YEZV (4 dpi)					YEZV (6 dpi)
Mice ID	2 dpi-1	2 dpi-2	2 dpi-3	2 dpi-4	2 dpi-5		4 dpi-1	4 dpi-2	4 dpi-3	4 dpi-4	4dpi-5		6 dpi-1	6 dpi-2	6 dpi-3
Serum (/μL)	1.59777e+06	2.99078e+06	129912	1.17922e+06	8.40608e+06		475328	310863	189288	187467	862306		181985	343977	308348

## Sheet: Fig. 3A
Viral titer
			YEZV (2dpi)						YEZV (4 dpi)					YEZV (6 dpi)
Mice ID	2 dpi-1	2 dpi-2	2 dpi-3	2 dpi-4	2 dpi-5		4 dpi-1	4 dpi-2	4 dpi-3	4 dpi-4	4dpi-5		6 dpi-1	6 dpi-2	6 dpi-3
Liver (FFU/mg)	52000	72000	52	16000	530000		140	160	4	24	28		< 4	< 4	< 4
Spleen (FFU/mg)	5000	14000	52	2200	128000		1200	2700	40	1400	92		20	20	52

## Sheet: Fig. 3B
RNA copies
			YEZV (2dpi)						YEZV (4 dpi)					YEZV (6 dpi)
Mice ID	2 dpi-1	2 dpi-2	2 dpi-3	2 dpi-4	2 dpi-5		4 dpi-1	4 dpi-2	4 dpi-3	4 dpi-4	4dpi-5		6 dpi-1	6 dpi-2	6 dpi-3
Liver (/mg)	5.4079e+07	6.01928e+07	2.51709e+06	3.33739e+07	1.95168e+08		2.74487e+08	2.61571e+08	2.54939e+08	2.90199e+08	3.09819e+08		5.94106e+07	1.45266e+08	1.53746e+08
Spleen (/mg)	45794850	6.10604e+07	6.03385e+06	4.09557e+07	120092775		99294515	8.86928e+07	56926295	3.41137e+07	2.71643e+07		1.20446e+07	1.78819e+07	4.24503e+07

## Sheet: Fig. 4
Anti-YEZV effect of antiviral agents in vitro
	Viral titer (FFU/mL)				Relative viral titer (%)				Cell viability (%)
T-705 (μM)	Plate 1	Plate 2	Plate 3		Plate 1	Plate 2	Plate 3		Plate 1	Plate 2	Plate 3
-	420000	388000	404000		100	100	100		100	100	100
0.01	328000	380000	376000		78.0952	97.9381	93.0693		110.496	107.37	109.204
0.1	452000	368000	380000		107.619	94.8454	94.0594		111.196	103.565	106.821
1	464000	436000	364000		110.476	112.371	90.099		112.725	102.095	100.67
2	288000	428000	284000		68.5714	110.309	70.297		112.414	108.815	105.097
4	120000	180000	108000		28.5714	46.3918	26.7327		110.626	102.481	99.9894
8	24000	20000	264000		5.71429	5.15464	65.3465		115.783	100.193	104.756
16	1080	520	560		0.257143	0.134021	0.138614		108.682	102.842	97.5633
32	0	0	0		0	0	0		110.056	107.659	102.096
64	0	0	0		0	0	0		108.008	108.886	101.395
128	0	0	0		0	0	0		110.837	105.757	103.825
	Viral titer (FFU/mL)				Relative viral titer (%)				Cell viability (%)
Ribavirin (μM)	Plate 1	Plate 2	Plate 3		Plate 1	Plate 2	Plate 3		Plate 1	Plate 2	Plate 3
-	496000	284000	404000		100	100	100		100	100	100
0.01	516000	340000	360000		104.032	119.718	89.1089		115.991	108.141	109.736
0.1	364000	344000	444000		73.3871	121.127	109.901		116.328	110.284	107.204
2	324000	364000	432000		65.3226	128.169	106.931		117.079	105.515	101.16
4	312000	280000	400000		62.9032	98.5915	99.0099		115.783	109.321	102.139
8	132000	416000	300000		26.6129	146.479	74.2574		116.716	103.733	101.82
16	112000	156000	40000		22.5806	54.9296	9.90099		118.012	107.057	101.798
32	1920	30400	25200		0.387097	10.7042	6.23762		115.55	110.381	97.4143
64	0	0	0		0	0	0		107.956	103.805	90.881
128	0	0	0		0	0	0		100.492	93.4008	98.521
256	0	0	0		0	0	0		84.6573	84.5857	97.5846

## Sheet: Fig. 5A
Body Weight (g)																				Body Weight (%)
											dpi																				dpi
Mice strain	Sex	Age	Treatment	0	1	2	3	4	5	6	7	8	9	10	11	12	13	14		Mice strain	Sex	Age	Treatment	0	1	2	3	4	5	6	7	8	9	10	11	12	13	14
AG129	male	5W	Vehicle	17.97	19.13	19.37	17.42	17.43	17.21	dead										AG129	male	5W	Vehicle	100	106.455	107.791	96.9393	96.995	95.7707	dead
AG129	male	5W	Vehicle	19.8	20.48	21.35	19.79	18.81	18.39	dead										AG129	male	5W	Vehicle	100	103.434	107.828	99.9495	95	92.8788	dead
AG129	male	5W	Vehicle	20.13	21.13	21.01	19.21	18.79	18.3	dead										AG129	male	5W	Vehicle	100	104.968	104.372	95.4297	93.3433	90.9091	dead
AG129	female	5W	Vehicle	18.9	19.04	18.66	17.99	17.85	17.08	16.47	dead									AG129	female	5W	Vehicle	100	100.741	98.7302	95.1852	94.4444	90.3704	87.1429	dead
AG129	female	5W	Vehicle	16.24	16.72	16.35	15.35	14.08	dead											AG129	female	5W	Vehicle	100	102.956	100.677	94.5197	86.6995	dead
AG129	female	5W	Vehicle	17.74	18.54	18.17	16.77	16.8	dead											AG129	female	5W	Vehicle	100	104.51	102.424	94.5321	94.7012	dead
AG129	male	5W	T705 100 mg/kg/day	21.32	23.14	23.79	24.81	22.72	dead											AG129	male	5W	T705 100 mg/kg/day	100	108.537	111.585	116.37	106.567	dead
AG129	male	5W	T705 100 mg/kg/day	19.48	20.15	19.93	20.74	19.68	19.9	19.99	20.22	20.51	19.84	19.48	19.66	19.97	20.22	21.15		AG129	male	5W	T705 100 mg/kg/day	100	103.439	102.31	106.468	101.027	102.156	102.618	103.799	105.287	101.848	100	100.924	102.515	103.799	108.573
AG129	male	5W	T705 100 mg/kg/day	22.6	24.04	23.36	22.89	21.47	22.07	22.25	21.97	23.26	22.7	22.99	22.83	22.8	23.08	23.22		AG129	male	5W	T705 100 mg/kg/day	100	106.372	103.363	101.283	95	97.6549	98.4513	97.2124	102.92	100.442	101.726	101.018	100.885	102.124	102.743
AG129	male	5W	T705 100 mg/kg/day	19.45	20.54	20.52	20.18	18.97	17.46	dead										AG129	male	5W	T705 100 mg/kg/day	100	105.604	105.501	103.753	97.5321	89.7686	dead
AG129	female	5W	T705 100 mg/kg/day	19.63	20.29	21.25	22.28	21.35	20.93	21.77	22.2	21.67	21.31	21.31	21.44	21.61	21.66	21.75		AG129	female	5W	T705 100 mg/kg/day	100	103.362	108.253	113.5	108.762	106.623	110.902	113.092	110.392	108.558	108.558	109.221	110.087	110.341	110.8
AG129	female	5W	T705 100 mg/kg/day	18.65	19.82	20.34	21.44	20.17	20.23	19.6	dead									AG129	female	5W	T705 100 mg/kg/day	100	106.273	109.062	114.96	108.15	108.472	105.094	dead
AG129	female	5W	T705 100 mg/kg/day	19.07	20.07	19.24	19.99	19.35	19.55	19.31	19.7	19.62	19.23	19.61	21.23	21.61	21.34	19.55		AG129	female	5W	T705 100 mg/kg/day	100	105.244	100.891	104.824	101.468	102.517	101.259	103.304	102.884	100.839	102.832	111.327	113.319	111.904	102.517
AG129	male	5W	T705 300 mg/kg/day	19.23	20.38	20.36	22.14	20.31	20.67	20.54	20.43	20.7	20.25	20.63	20.54	19.84	20.14	20.57		AG129	male	5W	T705 300 mg/kg/day	100	105.98	105.876	115.133	105.616	107.488	106.812	106.24	107.644	105.304	107.28	106.812	103.172	104.732	106.968
AG129	male	5W	T705 300 mg/kg/day	20.05	20.54	21.08	22.23	20.59	20.61	20.64	20.55	20.24	19.84	19.85	19.84	19.79	19.88	19.94		AG129	male	5W	T705 300 mg/kg/day	100	102.444	105.137	110.873	102.693	102.793	102.943	102.494	100.948	98.9526	99.0025	98.9526	98.7032	99.1521	99.4514
AG129	male	5W	T705 300 mg/kg/day	19.8	21.65	21.64	23.12	21.69	22.08	21.68	22.32	21.95	21.53	21.09	21.01	20.81	21.34	21.85		AG129	male	5W	T705 300 mg/kg/day	100	109.343	109.293	116.768	109.545	111.515	109.495	112.727	110.859	108.737	106.515	106.111	105.101	107.778	110.354
AG129	female	5W	T705 300 mg/kg/day	17.98	18.53	18.9	20.29	19.45	19.42	19.67	19.93	19.78	19.44	19.69	19.62	19.6	19.71	20		AG129	female	5W	T705 300 mg/kg/day	100	103.059	105.117	112.848	108.176	108.009	109.399	110.845	110.011	108.12	109.511	109.121	109.01	109.622	111.235
AG129	female	5W	T705 300 mg/kg/day	16.64	17.57	17.84	18.73	17.8	18.2	18	18.24	18.42	17.98	18.72	18.45	18.56	18.77	19.17		AG129	female	5W	T705 300 mg/kg/day	100	105.589	107.212	112.56	106.971	109.375	108.173	109.615	110.697	108.053	112.5	110.877	111.538	112.8	115.204
AG129	female	5W	T705 300 mg/kg/day	17.92	18.69	18.53	19.9	18.69	19.22	19.19	19.29	19.31	18.9	19.09	19.02	19.04	19.06	19.11		AG129	female	5W	T705 300 mg/kg/day	100	104.297	103.404	111.049	104.297	107.254	107.087	107.645	107.757	105.469	106.529	106.138	106.25	106.362	106.641

## Sheet: Fig. 5D
Viral titer
Vehicle-treated group			YEZV (2dpi)						YEZV (4 dpi)
Mice ID	2 dpi-1	2 dpi-2	2 dpi-3	2 dpi-4	2 dpi-5		4 dpi-1	4 dpi-2	4 dpi-3	4 dpi-4	4dpi-5
Liver (FFU/mg)	600000	668000	4	840000	20000		40	4	24	16	28
Spleen (FFU/mg)	168000	180000	40	316000	224000		600	108	132	304	452
Serum (FFU/μL)	50000	61200	37.2	83200	76000		28.4	0.8	1.6	3.2	4.4
300 mg/kg/day of T-705-treated group			YEZV (2dpi)						YEZV (4 dpi)
Mice ID	2 dpi-1	2 dpi-2	2 dpi-3	2 dpi-4	2 dpi-5		4 dpi-1	4 dpi-2	4 dpi-3	4 dpi-4	4dpi-5
Liver (FFU/mg)	< 4	< 4	< 4	< 4	< 4		< 4	< 4	< 4	< 4	< 4
Spleen (FFU/mg)	< 4	< 4	< 4	< 4	< 4		< 4	< 4	< 4	< 4	< 4
Serum (FFU/μL)	< 4	< 4	< 4	< 4	< 4		< 4	< 4	< 4	< 4	< 4

[truncated: 6 more sheets: Fig. 5E, S1 Fig., S2 Fig., S9 Fig., S10 Fig., S11 Fig.]
